# Supplementary material for: Evolutionary history and genomic consequences of polyploidization in natural populations of Orychophragmus taibaiensis
Source: Hortic Res. 2025 Nov 8;13(2):uhaf314. doi: 10.1093/hr/uhaf314 (PMC12946681; doi:10.1093/hr/uhaf314)
Supplement: Web_Material_uhaf314 [file web_material_uhaf314.zip]

Archive with 3 entries (3 files):
- Supplementary-table S7.xlsx
- Supplementary_figures_tables_R3_clean.docx
- Supplementary_figures_tables_R3_makeup.docx
