# Supplementary material for: Evolutionary history and genomic consequences of polyploidization in natural populations of Orychophragmus taibaiensis
Source: Hortic Res. 2025 Nov 8;13(2):uhaf314. doi: 10.1093/hr/uhaf314 (PMC12946681; doi:10.1093/hr/uhaf314)
Supplement: Web_Material_uhaf314 [file web_material_uhaf314.zip › Supplementary-table S7.xlsx]

## Sheet: Bio1-19 and Altitude_2x4x
Table S7 | Environmental variables (1-19) and elevation data for the geographical distribution of diploid and autotetraploid O. taibaiensis.
Latitude	Longitude	bio1	bio2	bio3	bio4	bio5	bio6	bio7	bio8	bio9	bio10	bio11	bio12	bio13	bio14	bio15	bio16	bio17	bio18	bio19	Altitude	Ploidy
34.0483	107.89	8.6	7.66667	25.1366	844.321	23.7	-6.8	30.5	17.7167	-2.11667	18.8167	-2.11667	727	130	5	75.0907	369	20	319	20	941	OT2x
34.0506	107.889	8.8875	7.64167	25.0546	844.286	24	-6.5	30.5	18	-1.81667	19.1167	-1.81667	722	129	5	74.9546	367	20	315	20	1105	OT2x
34.047	107.89	8.6	7.66667	25.1366	844.321	23.7	-6.8	30.5	17.7167	-2.11667	18.8167	-2.11667	727	130	5	75.0907	369	20	319	20	1163	OT2x
34.0468	107.889	8.6	7.66667	25.1366	844.321	23.7	-6.8	30.5	17.7167	-2.11667	18.8167	-2.11667	727	130	5	75.0907	369	20	319	20	1163	OT2x
34.0462	107.888	8.6	7.66667	25.1366	844.321	23.7	-6.8	30.5	17.7167	-2.11667	18.8167	-2.11667	727	130	5	75.0907	369	20	319	20	1113	OT2x
34.0461	107.888	8.6	7.66667	25.1366	844.321	23.7	-6.8	30.5	17.7167	-2.11667	18.8167	-2.11667	727	130	5	75.0907	369	20	319	20	1162	OT2x
34.0463	107.886	8.6	7.66667	25.1366	844.321	23.7	-6.8	30.5	17.7167	-2.11667	18.8167	-2.11667	727	130	5	75.0907	369	20	319	20	1154	OT2x
34.0471	107.883	8.6	7.66667	25.1366	844.321	23.7	-6.8	30.5	17.7167	-2.11667	18.8167	-2.11667	727	130	5	75.0907	369	20	319	20	1226	OT2x
34.0484	107.884	8.6	7.66667	25.1366	844.321	23.7	-6.8	30.5	17.7167	-2.11667	18.8167	-2.11667	727	130	5	75.0907	369	20	319	20	1262	OT2x
34.0502	107.884	8.8875	7.64167	25.0546	844.286	24	-6.5	30.5	18	-1.81667	19.1167	-1.81667	722	129	5	74.9546	367	20	315	20	1262	OT2x
34.0493	107.883	8.17083	7.575	25.0828	837.484	23.1	-7.1	30.2	17.2333	-2.45	18.3	-2.45	733	131	5	75.2452	372	20	323	20	1200	OT2x
34.0499	107.883	8.6	7.66667	25.1366	844.321	23.7	-6.8	30.5	17.7167	-2.11667	18.8167	-2.11667	727	130	5	75.0907	369	20	319	20	1499	OT2x
34.0501	107.883	7.74583	7.44167	24.8056	829.988	22.6	-7.4	30	16.75	-2.76667	17.8	-2.76667	738	133	5	75.5982	376	20	328	20	1390	OT2x
34.0488	107.882	8.17083	7.575	25.0828	837.484	23.1	-7.1	30.2	17.2333	-2.45	18.3	-2.45	733	131	5	75.2452	372	20	323	20	1326	OT2x
34.0366	107.874	7.725	7.6	25.1656	835.822	22.6	-7.6	30.2	16.7667	-2.86667	17.8333	-2.86667	740	133	5	75.3782	375	20	329	20	1406	OT2x
34.0355	107.873	7.725	7.6	25.1656	835.822	22.6	-7.6	30.2	16.7667	-2.86667	17.8333	-2.86667	740	133	5	75.3782	375	20	329	20	1438	OT2x
34.0345	107.871	7.725	7.6	25.1656	835.822	22.6	-7.6	30.2	16.7667	-2.86667	17.8333	-2.86667	740	133	5	75.3782	375	20	329	20	1450	OT2x
34.1048	107.745	10.2708	8.20833	26.2247	854.072	25.8	-5.5	31.3	19.45	-0.566667	20.65	-0.566667	710	127	5	74.5613	361	21	306	21	884	OT2x
34.1047	107.745	10.2708	8.20833	26.2247	854.072	25.8	-5.5	31.3	19.45	-0.566667	20.65	-0.566667	710	127	5	74.5613	361	21	306	21	895	OT2x
34.1037	107.746	10.2708	8.20833	26.2247	854.072	25.8	-5.5	31.3	19.45	-0.566667	20.65	-0.566667	710	127	5	74.5613	361	21	306	21	896	OT2x
34.1024	107.747	10.2708	8.20833	26.2247	854.072	25.8	-5.5	31.3	19.45	-0.566667	20.65	-0.566667	710	127	5	74.5613	361	21	306	21	925	OT2x
34.1014	107.748	10.2708	8.20833	26.2247	854.072	25.8	-5.5	31.3	19.45	-0.566667	20.65	-0.566667	710	127	5	74.5613	361	21	306	21	903	OT2x
34.1013	107.748	10.2708	8.20833	26.2247	854.072	25.8	-5.5	31.3	19.45	-0.566667	20.65	-0.566667	710	127	5	74.5613	361	21	306	21	903	OT2x
34.0994	107.747	9.80833	8.1	26.045	848.718	25.2	-5.9	31.1	18.95	-0.966667	20.1	-0.966667	716	128	5	74.8515	365	21	310	21	922	OT2x
34.0968	107.746	9.80833	8.1	26.045	848.718	25.2	-5.9	31.1	18.95	-0.966667	20.1	-0.966667	716	128	5	74.8515	365	21	310	21	931	OT2x
34.0964	107.746	9.80833	8.1	26.045	848.718	25.2	-5.9	31.1	18.95	-0.966667	20.1	-0.966667	716	128	5	74.8515	365	21	310	21	990	OT2x
34.0924	107.749	9.80833	8.1	26.045	848.718	25.2	-5.9	31.1	18.95	-0.966667	20.1	-0.966667	716	128	5	74.8515	365	21	310	21	922	OT2x
34.0908	107.75	9.325	7.95	25.7282	845.046	24.6	-6.3	30.9	18.45	-1.4	19.5833	-1.4	721	128	5	74.8476	367	21	313	21	1002	OT2x
34.0903	107.75	9.325	7.95	25.7282	845.046	24.6	-6.3	30.9	18.45	-1.4	19.5833	-1.4	721	128	5	74.8476	367	21	313	21	998	OT2x
34.0862	107.746	9.325	7.95	25.7282	845.046	24.6	-6.3	30.9	18.45	-1.4	19.5833	-1.4	721	128	5	74.8476	367	21	313	21	1060	OT2x
34.0757	107.746	9.10833	7.86667	25.6243	843.984	24.3	-6.4	30.7	18.2	-1.61667	19.3333	-1.61667	721	129	5	75.2761	368	20	313	20	1118	OT2x
34.0684	107.752	8.52083	7.75833	25.5208	837.08	23.6	-6.8	30.4	17.5833	-2.08333	18.6667	-2.08333	721	128	5	75.302	367	20	315	20	1207	OT2x
34.0645	107.755	8.62917	7.825	25.5719	842.325	23.8	-6.8	30.6	17.7333	-2.06667	18.8167	-2.06667	718	129	5	75.1826	365	20	311	20	1261	OT2x
34.0647	107.767	8.1625	7.775	25.5757	834.533	23.2	-7.2	30.4	17.2	-2.41667	18.2667	-2.41667	722	128	5	75.0389	366	20	315	20	1377	OT2x
34.0648	107.767	8.1625	7.775	25.5757	834.533	23.2	-7.2	30.4	17.2	-2.41667	18.2667	-2.41667	722	128	5	75.0389	366	20	315	20	1326	OT2x
34.0247	108.18	11.9292	8.19167	26.3398	850.517	27.4	-3.7	31.1	21.0333	1.16667	22.3167	1.16667	681	120	6	71.4802	336	24	284	24	671	OT2x
34.0243	108.179	11.9292	8.19167	26.3398	850.517	27.4	-3.7	31.1	21.0333	1.16667	22.3167	1.16667	681	120	6	71.4802	336	24	284	24	661	OT2x
33.9793	108.157	11.2083	8.36667	27.0766	839.55	26.5	-4.4	30.9	20.2	0.55	21.4333	0.55	685	122	5	72.598	338	20	286	20	609	OT2x
33.9795	108.158	11.2083	8.36667	27.0766	839.55	26.5	-4.4	30.9	20.2	0.55	21.4333	0.55	685	122	5	72.598	338	20	286	20	601	OT2x
33.9774	108.159	11.7208	8.39167	27.0699	847.194	27.1	-3.9	31	20.7833	0.95	22	0.95	674	120	5	72.297	332	20	280	20	614	OT2x
33.9774	108.159	11.7208	8.39167	27.0699	847.194	27.1	-3.9	31	20.7833	0.95	22	0.95	674	120	5	72.297	332	20	280	20	610	OT2x
33.9395	108.148	11.0833	8.4	27.1845	837.22	26.4	-4.5	30.9	20.0833	0.45	21.2667	0.45	691	124	5	72.6195	340	20	287	20	610	OT2x
33.8759	108.01	9.92917	8.49167	27.7505	822.24	25	-5.6	30.6	18.8333	-0.5	19.9167	-0.5	723	128	5	73.0713	357	20	305	20	943	OT2x
33.8758	108.01	9.92917	8.49167	27.7505	822.24	25	-5.6	30.6	18.8333	-0.5	19.9167	-0.5	723	128	5	73.0713	357	20	305	20	937	OT2x
33.8758	108.01	9.92917	8.49167	27.7505	822.24	25	-5.6	30.6	18.8333	-0.5	19.9167	-0.5	723	128	5	73.0713	357	20	305	20	978	OT2x
33.8694	107.917	9.57917	8.39167	27.4237	822.578	24.7	-5.9	30.6	18.5	-0.85	19.5667	-0.85	728	129	5	73.3873	361	20	309	20	1081	OT2x
33.8694	107.917	9.57917	8.39167	27.4237	822.578	24.7	-5.9	30.6	18.5	-0.85	19.5667	-0.85	728	129	5	73.3873	361	20	309	20	1070	OT2x
33.8695	107.917	9.57917	8.39167	27.4237	822.578	24.7	-5.9	30.6	18.5	-0.85	19.5667	-0.85	728	129	5	73.3873	361	20	309	20	1080	OT2x
34.1278	108.943	13.2708	10.375	29.0616	937.001	30.7	-5	35.7	23.1833	1.38333	24.7333	1.38333	612	107	6	68.5573	289	22	251	22	970	OT2x
34.0007	108.962	11.0417	8.83333	27.2634	870.973	26.9	-5.5	32.4	20.35	-0.0166667	21.6667	-0.0166667	681	120	7	69.4139	328	26	286	26	964	OT2x
34.1306	108.934	13.175	10.35	28.9916	935.6	30.6	-5.1	35.7	23.0833	1.3	24.6167	1.3	616	108	6	68.6707	291	22	254	22	968	OT2x
34.0176	108.964	12.0875	9.24167	27.5871	895.623	28.5	-5	33.5	21.6	0.7	23	0.7	654	115	6	69.612	312	22	273	22	793	OT2x
34.0159	108.966	11.5542	9.04167	27.399	883.29	27.7	-5.3	33	20.9667	0.316667	22.3167	0.316667	669	117	7	68.7045	319	26	278	26	714	OT2x
34.1098	107.744	10.8792	8.29167	26.2395	860.184	26.5	-5.1	31.6	20.1	-0.05	21.3333	-0.05	702	127	5	75.0782	359	20	302	20	900	OT2x
34.1026	107.748	10.2708	8.20833	26.2247	854.072	25.8	-5.5	31.3	19.45	-0.566667	20.65	-0.566667	710	127	5	74.5613	361	21	306	21	894	OT2x
34.103	107.747	10.2708	8.20833	26.2247	854.072	25.8	-5.5	31.3	19.45	-0.566667	20.65	-0.566667	710	127	5	74.5613	361	21	306	21	918	OT2x
34.103	107.747	10.2708	8.20833	26.2247	854.072	25.8	-5.5	31.3	19.45	-0.566667	20.65	-0.566667	710	127	5	74.5613	361	21	306	21	913	OT2x
34.1028	107.746	10.2708	8.20833	26.2247	854.072	25.8	-5.5	31.3	19.45	-0.566667	20.65	-0.566667	710	127	5	74.5613	361	21	306	21	899	OT2x
34.1026	107.747	10.2708	8.20833	26.2247	854.072	25.8	-5.5	31.3	19.45	-0.566667	20.65	-0.566667	710	127	5	74.5613	361	21	306	21	899	OT2x
34.098	107.747	9.80833	8.1	26.045	848.718	25.2	-5.9	31.1	18.95	-0.966667	20.1	-0.966667	716	128	5	74.8515	365	21	310	21	1098	OT2x
34.0984	107.747	9.80833	8.1	26.045	848.718	25.2	-5.9	31.1	18.95	-0.966667	20.1	-0.966667	716	128	5	74.8515	365	21	310	21	957	OT2x
34.0992	107.747	9.80833	8.1	26.045	848.718	25.2	-5.9	31.1	18.95	-0.966667	20.1	-0.966667	716	128	5	74.8515	365	21	310	21	964	OT2x
34.0992	107.747	9.80833	8.1	26.045	848.718	25.2	-5.9	31.1	18.95	-0.966667	20.1	-0.966667	716	128	5	74.8515	365	21	310	21	894	OT2x
34.0993	107.747	9.80833	8.1	26.045	848.718	25.2	-5.9	31.1	18.95	-0.966667	20.1	-0.966667	716	128	5	74.8515	365	21	310	21	918	OT2x
34.0924	107.749	9.80833	8.1	26.045	848.718	25.2	-5.9	31.1	18.95	-0.966667	20.1	-0.966667	716	128	5	74.8515	365	21	310	21	994	OT2x
34.0924	107.749	9.80833	8.1	26.045	848.718	25.2	-5.9	31.1	18.95	-0.966667	20.1	-0.966667	716	128	5	74.8515	365	21	310	21	972	OT2x
34.0925	107.749	9.80833	8.1	26.045	848.718	25.2	-5.9	31.1	18.95	-0.966667	20.1	-0.966667	716	128	5	74.8515	365	21	310	21	985	OT2x
34.0924	107.749	9.80833	8.1	26.045	848.718	25.2	-5.9	31.1	18.95	-0.966667	20.1	-0.966667	716	128	5	74.8515	365	21	310	21	991	OT2x
34.0924	107.749	9.80833	8.1	26.045	848.718	25.2	-5.9	31.1	18.95	-0.966667	20.1	-0.966667	716	128	5	74.8515	365	21	310	21	991	OT2x
34.0925	107.749	9.80833	8.1	26.045	848.718	25.2	-5.9	31.1	18.95	-0.966667	20.1	-0.966667	716	128	5	74.8515	365	21	310	21	956	OT2x
34.0915	107.749	9.325	7.95	25.7282	845.046	24.6	-6.3	30.9	18.45	-1.4	19.5833	-1.4	721	128	5	74.8476	367	21	313	21	985	OT2x
34.0872	107.746	9.325	7.95	25.7282	845.046	24.6	-6.3	30.9	18.45	-1.4	19.5833	-1.4	721	128	5	74.8476	367	21	313	21	1039	OT2x
34.0798	107.746	9.10833	7.86667	25.6243	843.984	24.3	-6.4	30.7	18.2	-1.61667	19.3333	-1.61667	721	129	5	75.2761	368	20	313	20	1078	OT2x
34.0798	107.746	9.10833	7.86667	25.6243	843.984	24.3	-6.4	30.7	18.2	-1.61667	19.3333	-1.61667	721	129	5	75.2761	368	20	313	20	1078	OT2x
34.0804	107.747	9.10833	7.86667	25.6243	843.984	24.3	-6.4	30.7	18.2	-1.61667	19.3333	-1.61667	721	129	5	75.2761	368	20	313	20	1112	OT2x
34.0805	107.747	9.10833	7.86667	25.6243	843.984	24.3	-6.4	30.7	18.2	-1.61667	19.3333	-1.61667	721	129	5	75.2761	368	20	313	20	1098	OT2x
34.0668	107.754	8.52083	7.75833	25.5208	837.08	23.6	-6.8	30.4	17.5833	-2.08333	18.6667	-2.08333	721	128	5	75.302	367	20	315	20	1196	OT2x
34.065	107.755	8.62917	7.825	25.5719	842.325	23.8	-6.8	30.6	17.7333	-2.06667	18.8167	-2.06667	718	129	5	75.1826	365	20	311	20	1222	OT2x
34.065	107.754	8.62917	7.825	25.5719	842.325	23.8	-6.8	30.6	17.7333	-2.06667	18.8167	-2.06667	718	129	5	75.1826	365	20	311	20	1222	OT2x
34.0644	107.755	8.62917	7.825	25.5719	842.325	23.8	-6.8	30.6	17.7333	-2.06667	18.8167	-2.06667	718	129	5	75.1826	365	20	311	20	1138	OT2x
34.064	107.768	8.1625	7.775	25.5757	834.533	23.2	-7.2	30.4	17.2	-2.41667	18.2667	-2.41667	722	128	5	75.0389	366	20	315	20	1332	OT2x
34.0647	107.767	8.1625	7.775	25.5757	834.533	23.2	-7.2	30.4	17.2	-2.41667	18.2667	-2.41667	722	128	5	75.0389	366	20	315	20	1326	OT2x
34.0964	107.746	9.80833	8.1	26.045	848.718	25.2	-5.9	31.1	18.95	-0.966667	20.1	-0.966667	716	128	5	74.8515	365	21	310	21	994	OT2x
34.0965	107.746	9.80833	8.1	26.045	848.718	25.2	-5.9	31.1	18.95	-0.966667	20.1	-0.966667	716	128	5	74.8515	365	21	310	21	930	OT2x
34.0968	107.746	9.80833	8.1	26.045	848.718	25.2	-5.9	31.1	18.95	-0.966667	20.1	-0.966667	716	128	5	74.8515	365	21	310	21	991	OT2x
34.0492	107.889	8.6	7.66667	25.1366	844.321	23.7	-6.8	30.5	17.7167	-2.11667	18.8167	-2.11667	727	130	5	75.0907	369	20	319	20	1143	OT2x
34.0474	107.89	8.6	7.66667	25.1366	844.321	23.7	-6.8	30.5	17.7167	-2.11667	18.8167	-2.11667	727	130	5	75.0907	369	20	319	20	1143	OT2x
34.0483	107.89	8.6	7.66667	25.1366	844.321	23.7	-6.8	30.5	17.7167	-2.11667	18.8167	-2.11667	727	130	5	75.0907	369	20	319	20	1143	OT2x
34.0499	107.889	8.6	7.66667	25.1366	844.321	23.7	-6.8	30.5	17.7167	-2.11667	18.8167	-2.11667	727	130	5	75.0907	369	20	319	20	1100	OT2x
34.0472	107.89	8.6	7.66667	25.1366	844.321	23.7	-6.8	30.5	17.7167	-2.11667	18.8167	-2.11667	727	130	5	75.0907	369	20	319	20	1283	OT2x
34.0462	107.886	8.6	7.66667	25.1366	844.321	23.7	-6.8	30.5	17.7167	-2.11667	18.8167	-2.11667	727	130	5	75.0907	369	20	319	20	1371	OT2x
34.0463	107.886	8.6	7.66667	25.1366	844.321	23.7	-6.8	30.5	17.7167	-2.11667	18.8167	-2.11667	727	130	5	75.0907	369	20	319	20	1259	OT2x
34.0468	107.883	8.17083	7.575	25.0828	837.484	23.1	-7.1	30.2	17.2333	-2.45	18.3	-2.45	733	131	5	75.2452	372	20	323	20	1197	OT2x
34.0473	107.883	8.6	7.66667	25.1366	844.321	23.7	-6.8	30.5	17.7167	-2.11667	18.8167	-2.11667	727	130	5	75.0907	369	20	319	20	1242	OT2x
34.0472	107.884	8.6	7.66667	25.1366	844.321	23.7	-6.8	30.5	17.7167	-2.11667	18.8167	-2.11667	727	130	5	75.0907	369	20	319	20	1201	OT2x
34.0475	107.883	8.6	7.66667	25.1366	844.321	23.7	-6.8	30.5	17.7167	-2.11667	18.8167	-2.11667	727	130	5	75.0907	369	20	319	20	1072	OT2x
34.0502	107.884	8.8875	7.64167	25.0546	844.286	24	-6.5	30.5	18	-1.81667	19.1167	-1.81667	722	129	5	74.9546	367	20	315	20	1175	OT2x
34.0491	107.883	8.17083	7.575	25.0828	837.484	23.1	-7.1	30.2	17.2333	-2.45	18.3	-2.45	733	131	5	75.2452	372	20	323	20	1258	OT2x
34.049	107.883	8.17083	7.575	25.0828	837.484	23.1	-7.1	30.2	17.2333	-2.45	18.3	-2.45	733	131	5	75.2452	372	20	323	20	1226	OT2x
34.0492	107.883	8.17083	7.575	25.0828	837.484	23.1	-7.1	30.2	17.2333	-2.45	18.3	-2.45	733	131	5	75.2452	372	20	323	20	1201	OT2x
34.0494	107.882	8.17083	7.575	25.0828	837.484	23.1	-7.1	30.2	17.2333	-2.45	18.3	-2.45	733	131	5	75.2452	372	20	323	20	1270	OT2x
34.0493	107.882	8.17083	7.575	25.0828	837.484	23.1	-7.1	30.2	17.2333	-2.45	18.3	-2.45	733	131	5	75.2452	372	20	323	20	1218	OT2x
34.0494	107.882	8.17083	7.575	25.0828	837.484	23.1	-7.1	30.2	17.2333	-2.45	18.3	-2.45	733	131	5	75.2452	372	20	323	20	1246	OT2x
34.0494	107.883	8.17083	7.575	25.0828	837.484	23.1	-7.1	30.2	17.2333	-2.45	18.3	-2.45	733	131	5	75.2452	372	20	323	20	1196	OT2x
34.0485	107.882	8.17083	7.575	25.0828	837.484	23.1	-7.1	30.2	17.2333	-2.45	18.3	-2.45	733	131	5	75.2452	372	20	323	20	1231	OT2x
34.0363	107.874	7.725	7.6	25.1656	835.822	22.6	-7.6	30.2	16.7667	-2.86667	17.8333	-2.86667	740	133	5	75.3782	375	20	329	20	1443	OT2x
34.0363	107.874	7.725	7.6	25.1656	835.822	22.6	-7.6	30.2	16.7667	-2.86667	17.8333	-2.86667	740	133	5	75.3782	375	20	329	20	1416	OT2x
34.0364	107.874	7.725	7.6	25.1656	835.822	22.6	-7.6	30.2	16.7667	-2.86667	17.8333	-2.86667	740	133	5	75.3782	375	20	329	20	1416	OT2x
34.0363	107.874	7.725	7.6	25.1656	835.822	22.6	-7.6	30.2	16.7667	-2.86667	17.8333	-2.86667	740	133	5	75.3782	375	20	329	20	1410	OT2x
34.0356	107.874	7.725	7.6	25.1656	835.822	22.6	-7.6	30.2	16.7667	-2.86667	17.8333	-2.86667	740	133	5	75.3782	375	20	329	20	1430	OT2x
34.0356	107.874	7.725	7.6	25.1656	835.822	22.6	-7.6	30.2	16.7667	-2.86667	17.8333	-2.86667	740	133	5	75.3782	375	20	329	20	1430	OT2x
34.0448	107.605	10.1458	8.34167	26.7361	843.185	25.5	-5.7	31.2	19.2167	-0.583333	20.3667	-0.583333	715	130	5	74.7928	362	20	306	20	1000	OT4x
34.0449	107.606	10.1458	8.34167	26.7361	843.185	25.5	-5.7	31.2	19.2167	-0.583333	20.3667	-0.583333	715	130	5	74.7928	362	20	306	20	1005	OT4x
34.0449	107.605	10.1458	8.34167	26.7361	843.185	25.5	-5.7	31.2	19.2167	-0.583333	20.3667	-0.583333	715	130	5	74.7928	362	20	306	20	1030	OT4x
34.0455	107.604	10.1458	8.34167	26.7361	843.185	25.5	-5.7	31.2	19.2167	-0.583333	20.3667	-0.583333	715	130	5	74.7928	362	20	306	20	983	OT4x
34.0465	107.6	10.0667	8.31667	26.7417	842.122	25.4	-5.7	31.1	19.1167	-0.65	20.2833	-0.65	715	130	5	74.9251	363	20	307	20	1009	OT4x
34.0463	107.6	10.1458	8.34167	26.7361	843.185	25.5	-5.7	31.2	19.2167	-0.583333	20.3667	-0.583333	715	130	5	74.7928	362	20	306	20	1016	OT4x
34.0427	107.608	10.1458	8.34167	26.7361	843.185	25.5	-5.7	31.2	19.2167	-0.583333	20.3667	-0.583333	715	130	5	74.7928	362	20	306	20	998	OT4x
34.0424	107.608	10.1458	8.34167	26.7361	843.185	25.5	-5.7	31.2	19.2167	-0.583333	20.3667	-0.583333	715	130	5	74.7928	362	20	306	20	998	OT4x
34.0396	107.612	9.85833	8.16667	26.3441	842.596	25.2	-5.8	31	18.9333	-0.85	20.0667	-0.85	716	130	5	74.9076	363	20	307	20	1011	OT4x
34.0409	107.62	10.0667	8.15	26.2903	847.599	25.4	-5.6	31	19.1667	-0.716667	20.3333	-0.716667	713	130	5	74.8994	362	20	305	20	994	OT4x
34.0414	107.623	10.0667	8.15	26.2903	847.599	25.4	-5.6	31	19.1667	-0.716667	20.3333	-0.716667	713	130	5	74.8994	362	20	305	20	992	OT4x
34.0414	107.623	10.0667	8.15	26.2903	847.599	25.4	-5.6	31	19.1667	-0.716667	20.3333	-0.716667	713	130	5	74.8994	362	20	305	20	979	OT4x
34.0428	107.627	10.1417	8.35	26.6773	847.676	25.6	-5.7	31.3	19.25	-0.633333	20.4333	-0.633333	712	129	5	74.5985	360	20	305	20	957	OT4x
34.0454	107.628	10.1417	8.35	26.6773	847.676	25.6	-5.7	31.3	19.25	-0.633333	20.4333	-0.633333	712	129	5	74.5985	360	20	305	20	946	OT4x
34.046	107.628	10.1417	8.35	26.6773	847.676	25.6	-5.7	31.3	19.25	-0.633333	20.4333	-0.633333	712	129	5	74.5985	360	20	305	20	997	OT4x
34.0465	107.628	10.1417	8.35	26.6773	847.676	25.6	-5.7	31.3	19.25	-0.633333	20.4333	-0.633333	712	129	5	74.5985	360	20	305	20	972	OT4x
34.0465	107.628	10.1417	8.35	26.6773	847.676	25.6	-5.7	31.3	19.25	-0.633333	20.4333	-0.633333	712	129	5	74.5985	360	20	305	20	986	OT4x
34.0449	107.606	10.1458	8.34167	26.7361	843.185	25.5	-5.7	31.2	19.2167	-0.583333	20.3667	-0.583333	715	130	5	74.7928	362	20	306	20	984	OT4x
34.1028	107.723	10.3417	8.3	26.5176	849.879	25.8	-5.5	31.3	19.4833	-0.45	20.6667	-0.45	708	128	5	74.9309	361	20	305	20	921	OT4x
34.1008	107.72	10.3417	8.3	26.5176	849.879	25.8	-5.5	31.3	19.4833	-0.45	20.6667	-0.45	708	128	5	74.9309	361	20	305	20	939	OT4x
34.1003	107.72	10.3417	8.3	26.5176	849.879	25.8	-5.5	31.3	19.4833	-0.45	20.6667	-0.45	708	128	5	74.9309	361	20	305	20	947	OT4x
34.0999	107.72	9.97083	8.15833	26.1485	849.276	25.4	-5.8	31.2	19.1167	-0.8	20.2833	-0.8	712	128	5	75.0524	363	20	308	20	944	OT4x
34.0997	107.72	9.97083	8.15833	26.1485	849.276	25.4	-5.8	31.2	19.1167	-0.8	20.2833	-0.8	712	128	5	75.0524	363	20	308	20	969	OT4x
34.0978	107.72	9.97083	8.15833	26.1485	849.276	25.4	-5.8	31.2	19.1167	-0.8	20.2833	-0.8	712	128	5	75.0524	363	20	308	20	956	OT4x
34.098	107.719	9.97083	8.15833	26.1485	849.276	25.4	-5.8	31.2	19.1167	-0.8	20.2833	-0.8	712	128	5	75.0524	363	20	308	20	966	OT4x
34.0972	107.716	10.0125	8.225	26.3622	847.797	25.4	-5.8	31.2	19.1333	-0.75	20.3167	-0.75	712	128	5	74.8591	362	20	307	20	1009	OT4x
34.093	107.714	10.0125	8.225	26.3622	847.797	25.4	-5.8	31.2	19.1333	-0.75	20.3167	-0.75	712	128	5	74.8591	362	20	307	20	993	OT4x
34.092	107.712	10.0125	8.225	26.3622	847.797	25.4	-5.8	31.2	19.1333	-0.75	20.3167	-0.75	712	128	5	74.8591	362	20	307	20	1037	OT4x
34.0898	107.707	9.71667	8.16667	26.2594	844.203	25.1	-6	31.1	18.8167	-1	19.9667	-1	714	128	5	75.0649	363	20	309	20	1077	OT4x
34.0877	107.702	9.71667	8.16667	26.2594	844.203	25.1	-6	31.1	18.8167	-1	19.9667	-1	714	128	5	75.0649	363	20	309	20	1106	OT4x
34.0872	107.702	9.71667	8.16667	26.2594	844.203	25.1	-6	31.1	18.8167	-1	19.9667	-1	714	128	5	75.0649	363	20	309	20	1108	OT4x
34.0856	107.703	9.71667	8.16667	26.2594	844.203	25.1	-6	31.1	18.8167	-1	19.9667	-1	714	128	5	75.0649	363	20	309	20	1115	OT4x
34.0835	107.7	9.71667	8.16667	26.2594	844.203	25.1	-6	31.1	18.8167	-1	19.9667	-1	714	128	5	75.0649	363	20	309	20	1147	OT4x
34.0832	107.699	9.12917	8.05833	26.0787	840.231	24.4	-6.5	30.9	18.2167	-1.53333	19.3333	-1.53333	720	129	5	75.2087	366	20	313	20	1149	OT4x
34.0817	107.699	9.12917	8.05833	26.0787	840.231	24.4	-6.5	30.9	18.2167	-1.53333	19.3333	-1.53333	720	129	5	75.2087	366	20	313	20	1170	OT4x
34.0812	107.698	9.12917	8.05833	26.0787	840.231	24.4	-6.5	30.9	18.2167	-1.53333	19.3333	-1.53333	720	129	5	75.2087	366	20	313	20	1198	OT4x
34.0841	107.701	9.71667	8.16667	26.2594	844.203	25.1	-6	31.1	18.8167	-1	19.9667	-1	714	128	5	75.0649	363	20	309	20	1145	OT4x
34.0842	107.701	9.71667	8.16667	26.2594	844.203	25.1	-6	31.1	18.8167	-1	19.9667	-1	714	128	5	75.0649	363	20	309	20	1146	OT4x
34.0449	107.606	10.1458	8.34167	26.7361	843.185	25.5	-5.7	31.2	19.2167	-0.583333	20.3667	-0.583333	715	130	5	74.7928	362	20	306	20	994	OT4x
34.0449	107.606	10.1458	8.34167	26.7361	843.185	25.5	-5.7	31.2	19.2167	-0.583333	20.3667	-0.583333	715	130	5	74.7928	362	20	306	20	1001	OT4x
34.0449	107.606	10.1458	8.34167	26.7361	843.185	25.5	-5.7	31.2	19.2167	-0.583333	20.3667	-0.583333	715	130	5	74.7928	362	20	306	20	1000	OT4x
34.045	107.605	10.1458	8.34167	26.7361	843.185	25.5	-5.7	31.2	19.2167	-0.583333	20.3667	-0.583333	715	130	5	74.7928	362	20	306	20	987	OT4x
34.0397	107.612	9.85833	8.16667	26.3441	842.596	25.2	-5.8	31	18.9333	-0.85	20.0667	-0.85	716	130	5	74.9076	363	20	307	20	989	OT4x
34.0466	107.628	10.1417	8.35	26.6773	847.676	25.6	-5.7	31.3	19.25	-0.633333	20.4333	-0.633333	712	129	5	74.5985	360	20	305	20	970	OT4x
34.0465	107.628	10.1417	8.35	26.6773	847.676	25.6	-5.7	31.3	19.25	-0.633333	20.4333	-0.633333	712	129	5	74.5985	360	20	305	20	957	OT4x
34.0464	107.629	10.1417	8.35	26.6773	847.676	25.6	-5.7	31.3	19.25	-0.633333	20.4333	-0.633333	712	129	5	74.5985	360	20	305	20	963	OT4x
34.0466	107.628	10.1417	8.35	26.6773	847.676	25.6	-5.7	31.3	19.25	-0.633333	20.4333	-0.633333	712	129	5	74.5985	360	20	305	20	955	OT4x
34.0465	107.628	10.1417	8.35	26.6773	847.676	25.6	-5.7	31.3	19.25	-0.633333	20.4333	-0.633333	712	129	5	74.5985	360	20	305	20	958	OT4x
34.0466	107.628	10.1417	8.35	26.6773	847.676	25.6	-5.7	31.3	19.25	-0.633333	20.4333	-0.633333	712	129	5	74.5985	360	20	305	20	960	OT4x
34.1009	107.72	10.3417	8.3	26.5176	849.879	25.8	-5.5	31.3	19.4833	-0.45	20.6667	-0.45	708	128	5	74.9309	361	20	305	20	951	OT4x
34.1003	107.72	10.3417	8.3	26.5176	849.879	25.8	-5.5	31.3	19.4833	-0.45	20.6667	-0.45	708	128	5	74.9309	361	20	305	20	944	OT4x
34.0996	107.72	9.97083	8.15833	26.1485	849.276	25.4	-5.8	31.2	19.1167	-0.8	20.2833	-0.8	712	128	5	75.0524	363	20	308	20	980	OT4x
34.0994	107.72	9.97083	8.15833	26.1485	849.276	25.4	-5.8	31.2	19.1167	-0.8	20.2833	-0.8	712	128	5	75.0524	363	20	308	20	905	OT4x
34.0998	107.721	9.97083	8.15833	26.1485	849.276	25.4	-5.8	31.2	19.1167	-0.8	20.2833	-0.8	712	128	5	75.0524	363	20	308	20	950	OT4x
34.0999	107.72	9.97083	8.15833	26.1485	849.276	25.4	-5.8	31.2	19.1167	-0.8	20.2833	-0.8	712	128	5	75.0524	363	20	308	20	966	OT4x
34.0981	107.719	9.97083	8.15833	26.1485	849.276	25.4	-5.8	31.2	19.1167	-0.8	20.2833	-0.8	712	128	5	75.0524	363	20	308	20	963	OT4x
34.0981	107.719	9.97083	8.15833	26.1485	849.276	25.4	-5.8	31.2	19.1167	-0.8	20.2833	-0.8	712	128	5	75.0524	363	20	308	20	973	OT4x
34.0982	107.719	9.97083	8.15833	26.1485	849.276	25.4	-5.8	31.2	19.1167	-0.8	20.2833	-0.8	712	128	5	75.0524	363	20	308	20	974	OT4x
34.0984	107.719	9.97083	8.15833	26.1485	849.276	25.4	-5.8	31.2	19.1167	-0.8	20.2833	-0.8	712	128	5	75.0524	363	20	308	20	980	OT4x
34.0988	107.719	9.97083	8.15833	26.1485	849.276	25.4	-5.8	31.2	19.1167	-0.8	20.2833	-0.8	712	128	5	75.0524	363	20	308	20	977	OT4x
34.0979	107.719	9.97083	8.15833	26.1485	849.276	25.4	-5.8	31.2	19.1167	-0.8	20.2833	-0.8	712	128	5	75.0524	363	20	308	20	976	OT4x
34.0981	107.719	9.97083	8.15833	26.1485	849.276	25.4	-5.8	31.2	19.1167	-0.8	20.2833	-0.8	712	128	5	75.0524	363	20	308	20	976	OT4x
34.0925	107.712	10.0125	8.225	26.3622	847.797	25.4	-5.8	31.2	19.1333	-0.75	20.3167	-0.75	712	128	5	74.8591	362	20	307	20	1037	OT4x
34.0921	107.712	10.0125	8.225	26.3622	847.797	25.4	-5.8	31.2	19.1333	-0.75	20.3167	-0.75	712	128	5	74.8591	362	20	307	20	1041	OT4x
34.0921	107.712	10.0125	8.225	26.3622	847.797	25.4	-5.8	31.2	19.1333	-0.75	20.3167	-0.75	712	128	5	74.8591	362	20	307	20	1075	OT4x
34.0921	107.712	10.0125	8.225	26.3622	847.797	25.4	-5.8	31.2	19.1333	-0.75	20.3167	-0.75	712	128	5	74.8591	362	20	307	20	1041	OT4x
34.0899	107.707	9.71667	8.16667	26.2594	844.203	25.1	-6	31.1	18.8167	-1	19.9667	-1	714	128	5	75.0649	363	20	309	20	1054	OT4x
34.0899	107.707	9.71667	8.16667	26.2594	844.203	25.1	-6	31.1	18.8167	-1	19.9667	-1	714	128	5	75.0649	363	20	309	20	1073	OT4x
34.0901	107.708	9.71667	8.16667	26.2594	844.203	25.1	-6	31.1	18.8167	-1	19.9667	-1	714	128	5	75.0649	363	20	309	20	1073	OT4x
34.0899	107.707	9.71667	8.16667	26.2594	844.203	25.1	-6	31.1	18.8167	-1	19.9667	-1	714	128	5	75.0649	363	20	309	20	1073	OT4x
34.09	107.708	9.71667	8.16667	26.2594	844.203	25.1	-6	31.1	18.8167	-1	19.9667	-1	714	128	5	75.0649	363	20	309	20	1073	OT4x
34.0898	107.707	9.71667	8.16667	26.2594	844.203	25.1	-6	31.1	18.8167	-1	19.9667	-1	714	128	5	75.0649	363	20	309	20	1075	OT4x
34.09	107.707	9.71667	8.16667	26.2594	844.203	25.1	-6	31.1	18.8167	-1	19.9667	-1	714	128	5	75.0649	363	20	309	20	1078	OT4x
